# Supplementary material for: Linear Amphiphilic P(BzMA-co-DMAEMA) Statistical Copolymers: Synthesis via RAFT Polymerization and Formation of Nanoassemblies in Aqueous Media
Source: Polymers (Basel). 2026 May 22;18(11):1278. doi: 10.3390/polym18111278 (PMC13259143; doi:10.3390/polym18111278)
Supplement: Supplementary file 1 [file polymers-18-01278-s001.zip]

Archive with 1 entries (1 files):
- polymers-4317812-supplementary.pdf
